# Supplementary material for: Mutation analysis of the TUBB8 gene in primary infertile women with oocyte maturation arrest
Source: J Ovarian Res. 2022 Mar 30;15:38. doi: 10.1186/s13048-022-00971-9 (PMC8969352; doi:10.1186/s13048-022-00971-9)
Supplement: Supplementary file 2 — Additional file 2: Supplementary Table 1. Summary of reported TUBB8 mutations (see Supplementary Table 1.xlsx). [file 13048_2022_971_MOESM2_ESM.xlsx]

## Sheet: all
cDNA alteration	Amino acid alteration	Hetero-/homo-	Inheritance pattern	References	Article	novel mutations	Recruited Families	patients
c.5G>A	p.R2K	Hetero-	Inherited	[Feng 2016-1]	Mutations in TUBB8 and human oocyte meiotic arrest	7	7	24
c.527C>T	p.S176L	Hetero-	De novo
c.686T>C	p.V229A	Hetero-	Inherited
c.785G>A	p.R262Q	Hetero-	De novo
c.900G>A	p.M300I	Hetero-	Inherited
c.1088T>C	p.M363T	Hetero-	Inherited
c.1249G>A	p.D417N	Hetero-	Inherited
c.527C>T	p.S176L	Hetero-	De novo	[Feng 2016-10]	Mutations in TUBB8 cause a multiplicity of phenotypes in human oocytes and early embryos	8	9	10
c.628A>G	p.I210V	Hetero-	Unknown
c.713C>T	p.T238M	Hetero-	Inherited
c.763G>A	p.V255M	Hetero-	De novo
c.784C>T	p.R262W	Hetero-	De novo
c.853A>C	p.T285P	Hetero-	Unknown
c.1043A>G	p.N348S	Hetero-	Unknown
c.80_100del	p.E27_A33del	Homo-	Inherited
c.426_427insG	p.T143Dfs*12	Homo-	Inherited
c.209C>T	p.P70L	Homo-	inherited	[Chen 2017-2]	Novel mutations and structural deletions in TUBB8: expanding mutational and phenotypic spectrum of patients with arrest in oocyte maturation, fertilization or early embryonic development	9	9	10
c.990G>A	p.M330I	Hetero-	inherited
c.10A>C	p.I4L	Hetero-	inherited
c.1057G>A	p.V353I	Hetero-	unknown
c.613G>A	p.E205K	Hetero-	unknown
c.580G>A	p.E194K	Compound heterozygous	de novo
c.1245G>A	p.M415I	Compound heterozygous	de novo
c.5G>T	p.R2M	Hetero-	inherited
c.35G>A	p.C12Y	Homo-	inherited
Exon1–4 deletion	NA	Homo-	Inherited
c.5G>T	p.R2M	Hetero-	Inherited	[Huang 2017-4]	Mutation analysis of the TUBB8 gene in nine infertile women with oocyte maturation arrest	1	3	9
c.535G>A	p.V179M	Hetero-	Inherited
c.322G>A	p.E108K	Homo-	Unknown	[Yuan 2018-3]	A novel mutation in the TUBB8 gene is associated with complete cleavage failure in fertilized eggs	1	1	1
c.292G>A	p.G98R	Hetero-	De novo	[Wang 2018-4]	Mutation analysis of the TUBB8 gene in primary infertile women with arrest in oocyte maturation	1	1	6
c.763G>A	p.V255M	Hetero-	Dominant/unknown	[Chen 2019-2]	The comprehensive mutational and phenotypic spectrum of TUBB8 in female infertility	18	30	87
c.1073C>T	p.P358L	Hetero-	Dominant/De novo/Unknown
c.1000C>G	p.Q334E	Hetero-	Dominant
c.883G>C	p.D295H	Hetero-	Incomplete dominance
c.1099T>C	p.F367L	Hetero-	Dominant
c.322G>A	p.E108K	Compound heterozygous	Dominant
c.426dupG	p.T143Dfs*12	Compound heterozygous	Recessive
c.1270C>T	p.Q424*	Homo-	Recessive
c.1286C>T	p.T429M	Compound heterozygous	Incomplete dominance
c.1301_1327del	p.434_442del	Compound heterozygous	Incomplete dominance
c.1205dupG	p.M403Hfs*3	Homo-	Recessive
c.721C>T	p.R241C	Homo-	Recessive
c.1072C>G	p.P358A	Hetero-	De novo
c.292G>A	p.G98R	Hetero-	De novo/unknown
c.735G>C	p.Q245H	Hetero-	De novo
c.1061G>A	p.C354Y	Hetero-	De novo
c.181C>A	p.P61T	Hetero-	De novo
c.10A>C	p.I4L	Hetero-	De novo/unknown
c.527C>T	p.S176L	Hetero-	De novo/unknown
c.722G>A	p.R241H	Hetero-	Unknown
c.1249G>T	p.D417Y	Hetero-	Unknown
c.523G>A	p.V175M	Hetero-	Unknown
c.1057G>A	p.V353I	Hetero-	Unknown
c.600T>G	p.F200L	Hetero-	Unknown
c.1171C>T	p.R391C	Hetero-	Unknown
c.1228G>A	p.E410K	Hetero-	De novo
c.1054G>T	p.A352S	Hetero-	Unknown	[Xiang 2018-4]	Human oocyte maturation arrest caused by a novel missense mutation in TUBB8	1	1	1
c.178G>C	p.V60L	Hetero-	AD	[Zhao 2020-1]	Identification novel mutations in TUBB8 in female infertility and a novel phenotype of large polar body in oocytes with TUBB8 mutations	33	39	51
c.1130T>C	p.L377P	Hetero-	AD
c.260C>T	P.P87L	Hetero-	AD
c.1172G>A	p.R391H	Hetero-	Unknown, AD
c.608A>G	p.D203G	Hetero-	AD
c.728C>T	p.P243L	Hetero-	Unknown
c.1103T>C	p.I368T	Compound heterozygous	AR
c.382 dup	p.D128Gfs*27	Compound heterozygous
c.1103T>C	p.I368T	Compound heterozygous	Unknown
c.80_100del AACATGCCATCGACTCCGCTG	p.E27_A33del	Compound heterozygous
c.82C>T	p.H28Y	Compound heterozygous	AR
c.148_154delinsCACCACCACGAGGCCAGCGGTGCGACCCCCGTCCTTCCCCCACCCAACGTGCACCACC	p.Y50_N52delinsHHHEASGATPVLPPPNVHHH	Compound heterozygous
c.400C>T	p.Q134*	Compound heterozygous	AR
c.353A>G	p.D118G	Compound heterozygous
c.716G>C	p.C239S	Hetero-	De novo
c.662C>T	p.T221I	Hetero-	AD
c.1139G>A	p.R380H	Hetero-	AD; Unknown
		Hetero-
c.1163T>C	p.M388T	Hetero-	De novo
c.236G>A	p.G79E	Hetero-	AD
c.293G>A	p.G98E	Hetero-	AD
c.148T>C	p.Y50H	Hetero-	AD
c.743C>T	p.A248V	Hetero-	AD
c.893A>G	p.N298S	Hetero-	AD
c.940G>T	p.A314S	Hetero-	AD
c.1187A>G	p.H396R	Hetero-	De novo
c.728C>G	p.P243R	Hetero-	Unknown
c.497C>T	p.T166I	Hetero-	Unknown
c.12C>G	p.I4M	Hetero-	Unknown
c.1164G>A	p.M388I	Hetero-	Unknown
c.845G>C	p.R282P	Hetero-	Unknown
c.49G>A	p.G17S	Hetero-	Unknown
c.1076G>A	p.R359Q	Homo-	Unknown
c.736C>G	p.L246V	Hetero-	Unknown
c.925C>T	p.R309C	Hetero-	Unknown
c.535G>C	p.V179L	Hetero-	Unknown
c.398T>C	p.F133S	Compound heterozygous	Unknown
c.82C>T	p.H28Y	Compound heterozygous
c.735G>C	p.Q245H	Hetero-	Unknown	[Lanuza-Lopez 2020-2]	Oocyte maturation arrest produced by TUBB8 mutations: impact of genetic disorders in infertility treatment	0	3	3
c.845G>C	p.R282P	Hetero-	Unknown
c.763G>A	p.V255M	Hetero-	De novo
c.C161T	p.A54V	Homo-	Inherited	[Xing 2020-4]	Rare homozygous mutation in TUBB8 associated with oocyte maturation defect-2 in a consanguineous mating family	1	1	1
c.1041C>A	p.N347K	Hetero-	Inherited	[Jia 2020-9]	Identification and rescue of a novel TUBB8 mutation that causes the first mitotic division defects and infertility	1	1	1
c.524T>C	p.V175A	Hetero-	Inherited	[Sha 2020-10]	Novel mutations in TUBB8 expand the mutational and phenotypic spectrum of patients with zygotes containing multiple pronuclei	3	3	3
c.10_12delins CTT	p.I4L	Hetero-	Inherited
c.1045G>A	p.V349I	Hetero-	Unknown
c.728C>T	p.P243L	Hetero-	Unknown	[Yang 2020-9]	Mutation analysis of tubulin beta 8 class VIII in infertile females with oocyte or embryonic defects	15	36	115
c.292G>A	p.G98R	Hetero-	Unknown
c.394G>T	p.G132C	Hetero-	Unknown
c.422G>C	p.G141A	Hetero-	Unknown
c.1189T>G	p.W397G	Hetero-	Unknown
c.1172G>A	p.R391H	Hetero-	Unknown
c.1163T>C	p.M388T	Hetero-	Unknown
c.1073C>T	p.P358L	Hetero-	Dominant
c.367G>A	p.E123K	Hetero-	Unknown
c.527C>T	p.S176L	Hetero-	Unknown
c.535G>A	p.V179M	Hetero-	Unknown
c.539T>C	p.V180A	Hetero-	Unknown
c.550A>G	p.N184D	Homo-	Unknown
c.722G>A	p.R241H	Hetero-	Unknown
c.1242C>G	p.N414K	Hetero-	De novo
c.1271A>G	p.Q424R	Hetero-	Unknown
c.713C>T	p.T238M	Hetero-	Dominant
c.1178C>A	p.A393D	Hetero-	Dominant
c.629T>A	p.I210K	Hetero-	Unknown
c.938C>T	p.A313V	Hetero-	Unknown
c.1130T>C	p.L377P	Hetero-	Unknown
c.1203_1204insCT	p.G402Lfs*15	Hetero-	Unknown
c.613G>A	p.E205K	Hetero-	Unknown
c.1045G>A	p.V349I	Hetero-	Unknown
c.10A>C	p.I4L	Hetero-	Unknown
c.136C>T	p.R46C	Hetero-	Unknown
c.544C>T	p.P182S	Hetero-	Unknown
c.1139G>A	p.R380H	Hetero-	Unknown
c.594G>C	p.E198D	Hetero-	Dominant
c.893A>G	p.N298S	Hetero-	Dominant
c.940G>T	p.A314S	Hetero-	Unknown
c.208C>A	p.P70T	Hetero-	Unknown	[Lu 2021-9]	Expanding the Genetic and Phenotypic Spectrum of Female Infertility Caused by TUBB8 Mutations	5	6	6
c.907T>C	p.C303R	Hetero-	Unknown
c.173G>A	p.R58K	Hetero-	Unknown
c.326G>T	p.G109V	Hetero-	Unknown
c.916C>T	p.R306C	Hetero-	Unknown
c.608A>G	p.D203G	Hetero-	Dominant	[Liu 2021-5]	TUBB8 Mutations Cause Female Infertility with Large Polar Body Oocyte and Fertilization Failure	1	2	2
c.817C>G	p.L273V	Hetero-	Unknown
c.161C>T	p.A54V	Homo-	Incomplete dominance	[Cao 2021-11]	Two mutations in TUBB8 cause developmental arrest in human oocytes and early embryos	2	2	2
c.959G>A	p.R320H	Hetero-	Incomplete dominance
c.535G>A	p.V179M	Hetero-	Unknown	[Hou 2022-1]	Gene Spectrum and Clinical Traits of Nine Patients With Oocyte Maturation Arrest	1	9	9
c.686T>C	p.V229A	Hetero-	Unknown
c.527C>G	p.S176W	Hetero-	Unknown
c.763G>A	p.V255M	Hetero-	Unknown

## Sheet: novel
cDNA alteration	Amino acid alteration	Hetero-/homo-	Inheritance pattern	References	Article	novel mutations	Recruited Families	patients
c.5G>A	p.R2K	Hetero-	Inherited	[Feng 2016-1]	Mutations in TUBB8 and human oocyte meiotic arrest	7	7	24	109
c.527C>T	p.S176L	Hetero-	De novo
c.686T>C	p.V229A	Hetero-	Inherited
c.785G>A	p.R262Q	Hetero-	De novo
c.900G>A	p.M300I	Hetero-	Inherited
c.1088T>C	p.M363T	Hetero-	Inherited
c.1249G>A	p.D417N	Hetero-	Inherited
c.628A>G	p.I210V	Hetero-	Unknown	[Feng 2016-10]	Mutations in TUBB8 cause a multiplicity of phenotypes in human oocytes and early embryos	8	9	10
c.713C>T	p.T238M	Hetero-	Inherited
c.763G>A	p.V255M	Hetero-	De novo
c.784C>T	p.R262W	Hetero-	De novo
c.853A>C	p.T285P	Hetero-	Unknown
c.1043A>G	p.N348S	Hetero-	Unknown
c.80_100del	p.E27_A33del	Homo-	Inherited
c.426_427insG	p.T143Dfs*12	Homo-	Inherited
c.209C>T	p.P70L	Homo-	inherited	[Chen 2017-2]	Novel mutations and structural deletions in TUBB8: expanding mutational and phenotypic spectrum of patients with arrest in oocyte maturation, fertilization or early embryonic development	9	9	10
c.990G>A	p.M330I	Hetero-	inherited
c.10A>C	p.I4L	Hetero-	inherited
c.1057G>A	p.V353I	Hetero-	unknown
c.613G>A	p.E205K	Hetero-	unknown
c.580G>A	p.E194K	Compound heterozygous	de novo
c.1245G>A	p.M415I	Compound heterozygous	de novo
c.5G>T	p.R2M	Hetero-	inherited
c.35G>A	p.C12Y	Homo-	inherited
Exon1–4 deletion	NA	Homo-	Inherited
c.535G>A	p.V179M	Hetero-	Inherited	[Huang 2017-4]	Mutation analysis of the TUBB8 gene in nine infertile women with oocyte maturation arrest	1	3	9
c.322G>A	p.E108K	Homo-	Unknown	[Yuan 2018-3]	A novel mutation in the TUBB8 gene is associated with complete cleavage failure in fertilized eggs	1	1	1
c.292G>A	p.G98R	Hetero-	De novo	[Wang 2018-4]	Mutation analysis of the TUBB8 gene in primary infertile women with arrest in oocyte maturation	1	1	6
c.1073C>T	p.P358L	Hetero-	Dominant/De novo/Unknown	[Chen 2019-2]	The comprehensive mutational and phenotypic spectrum of TUBB8 in female infertility	19	30	87
c.1000C>G	p.Q334E	Hetero-	Dominant
c.883G>C	p.D295H	Hetero-	Incomplete dominance
c.1099T>C	p.F367L	Hetero-	Dominant
c.322G>A	p.E108K	Compound heterozygous	Dominant
c.426dupG	p.T143Dfs*12	Compound heterozygous	Recessive
c.1270C>T	p.Q424*	Homo-	Recessive
c.1286C>T	p.T429M	Compound heterozygous	Incomplete dominance
c.1301_1327del	p.434_442del	Compound heterozygous	Incomplete dominance
c.1205dupG	p.M403Hfs*3	Homo-	Recessive
c.721C>T	p.R241C	Homo-	Recessive
c.1072C>G	p.P358A	Hetero-	De novo
c.735G>C	p.Q245H	Hetero-	De novo
c.1061G>A	p.C354Y	Hetero-	De novo
c.181C>A	p.P61T	Hetero-	De novo
c.722G>A	p.R241H	Hetero-	Unknown
c.1249G>T	p.D417Y	Hetero-	Unknown
c.523G>A	p.V175M	Hetero-	Unknown
c.600T>G	p.F200L	Hetero-	Unknown
c.1171C>T	p.R391C	Hetero-	Unknown
c.1228G>A	p.E410K	Hetero-	De novo
c.1054G>T	p.A352S	Hetero-	Unknown	[Xiang 2018-4]	Human oocyte maturation arrest caused by a novel missense mutation in TUBB8	1	1	1
c.178G>C	p.V60L	Hetero-	AD	[Zhao 2020-1]	Identification novel mutations in TUBB8 in female infertility and a novel phenotype of large polar body in oocytes with TUBB8 mutations	33	39	51
c.1130T>C	p.L377P	Hetero-	AD
c.260C>T	P.P87L	Hetero-	AD
c.1172G>A	p.R391H	Hetero-	Unknown, AD
c.608A>G	p.D203G	Hetero-	AD
c.728C>T	p.P243L	Hetero-	Unknown
c.1103T>C	p.I368T	Compound heterozygous	AR
c.382 dup	p.D128Gfs*27	Compound heterozygous
c.1103T>C	p.I368T	Compound heterozygous	Unknown
c.80_100del AACATGCCATCGACTCCGCTG	p.E27_A33del	Compound heterozygous
c.82C>T	p.H28Y	Compound heterozygous	AR
c.148_154delinsCACCACCACGAGGCCAGCGGTGCGACCCCCGTCCTTCCCCCACCCAACGTGCACCACC	p.Y50_N52delinsHHHEASGATPVLPPPNVHHH	Compound heterozygous
c.400C>T	p.Q134*	Compound heterozygous	AR
c.353A>G	p.D118G	Compound heterozygous
c.716G>C	p.C239S	Hetero-	De novo
c.662C>T	p.T221I	Hetero-	AD
c.1139G>A	p.R380H	Hetero-	AD; Unknown
c.1163T>C	p.M388T	Hetero-	De novo
c.236G>A	p.G79E	Hetero-	AD
c.293G>A	p.G98E	Hetero-	AD
c.148T>C	p.Y50H	Hetero-	AD
c.743C>T	p.A248V	Hetero-	AD
c.893A>G	p.N298S	Hetero-	AD
c.940G>T	p.A314S	Hetero-	AD
c.1187A>G	p.H396R	Hetero-	De novo
c.728C>G	p.P243R	Hetero-	Unknown
c.497C>T	p.T166I	Hetero-	Unknown
c.12C>G	p.I4M	Hetero-	Unknown
c.1164G>A	p.M388I	Hetero-	Unknown
c.845G>C	p.R282P	Hetero-	Unknown
c.49G>A	p.G17S	Hetero-	Unknown
c.1076G>A	p.R359Q	Homo-	Unknown
c.736C>G	p.L246V	Hetero-	Unknown
c.925C>T	p.R309C	Hetero-	Unknown
c.535G>C	p.V179L	Hetero-	Unknown
c.398T>C	p.F133S	Compound heterozygous	Unknown
c.82C>T	p.H28Y
				[Lanuza-Lopez 2020-2]	Oocyte maturation arrest produced by TUBB8 mutations: impact of genetic disorders in infertility treatment	0	3	3
c.C161T	p.A54V	Homo-	Inherited	[Xing 2020-4]	Rare homozygous mutation in TUBB8 associated with oocyte maturation defect-2 in a consanguineous mating family	1	1	1
c.1041C>A	p.N347K	Hetero-	Inherited	[Jia 2020-9]	Identification and rescue of a novel TUBB8 mutation that causes the first mitotic division defects and infertility	1	1	1
c.524T>C	p.V175A	Hetero-	Inherited	[Sha 2020-10]	Novel mutations in TUBB8 expand the mutational and phenotypic spectrum of patients with zygotes containing multiple pronuclei	3	3	3
c.10_12delins CTT	p.I4L	Hetero-	Inherited
c.1045G>A	p.V349I	Hetero-	Unknown
c.394G>T	p.G132C	Hetero-	Unknown	[Yang 2020-10]	Mutation analysis of tubulin beta 8 class VIII in infertile females with oocyte or embryonic defects	15	36	115
c.422G>C	p.G141A	Hetero-	Unknown
c.1189T>G	p.W397G	Hetero-	Unknown
c.367G>A	p.E123K	Hetero-	Unknown
c.539T>C	p.V180A	Hetero-	Unknown
c.550A>G	p.N184D	Homo-	Unknown
c.1242C>G	p.N414K	Hetero-	De novo
c.1271A>G	p.Q424R	Hetero-	Unknown
c.1178C>A	p.A393D	Hetero-	Dominant
c.629T>A	p.I210K	Hetero-	Unknown
c.938C>T	p.A313V	Hetero-	Unknown
c.1203_1204insCT	p.G402Lfs*15	Hetero-	Unknown
c.136C>T	p.R46C	Hetero-	Unknown
c.544C>T	p.P182S	Hetero-	Unknown
c.594G>C	p.E198D	Hetero-	Dominant
c.208C>A	p.P70T	Hetero-	Unknown	[Lu 2021-9]	Expanding the Genetic and Phenotypic Spectrum of Female Infertility Caused by TUBB8 Mutations	5	6	6
c.907T>C	p.C303R	Hetero-	Unknown
c.173G>A	p.R58K	Hetero-	Unknown
c.326G>T	p.G109V	Hetero-	Unknown
c.916C>T	p.R306C	Hetero-	Unknown
c.817C>G	p.L273V	Hetero-	Unknown	[Liu 2021-5]	TUBB8 Mutations Cause Female Infertility with Large Polar Body Oocyte and Fertilization Failure	1	2	2
c.161C>T	p.A54V	Homo-	Incomplete dominance	[Cao 2021-11]	Two mutations in TUBB8 cause developmental arrest in human oocytes and early embryos	2	2	2
c.959G>A	p.R320H	Hetero-	Incomplete dominance
c.527C>G	p.S176W	Hetero-	Unknown	[Hou 2022-1]	Gene Spectrum and Clinical Traits of Nine Patients With Oocyte Maturation Arrest	1	9	9
